# Supplementary material for: Exploring the Possibility of Medical Device Surveillance in Patients on Peritoneal Dialysis Using a Common Data Model
Source: Medicina (Kaunas). 2025 Apr 28;61(5):814. doi: 10.3390/medicina61050814 (PMC12113496; doi:10.3390/medicina61050814)
Supplement: Supplementary file 1 [file medicina-61-00814-s001.zip]

Archive with 1 entries (1 files):
- medicina-3579056-supplementary.pdf
